# Supplementary material for: In-cell single-molecule FRET measurement of cytosolic RAF proteins to investigate the structural states and kinetics among them
Source: Front Mol Biosci. 2025 Dec 10;12:1718018. doi: 10.3389/fmolb.2025.1718018 (PMC12727557; doi:10.3389/fmolb.2025.1718018)
Supplement: Supplementary file 2 [file DataSheet1.xlsx]

## Sheet: WT
cell	day	coverslip	bursts detected	bursts analyzed
1	1	1	8541	4324
2	1	1	8214	6046
3	1	2	12392	9022	(Fig.5A-D, Fig.S5B-D)
4	1	2	6870	4826
5	1	2	6835	4979	(Fig.1D-F)
6	1	2	6869	5160
7	1	2	5338	3678
8	2	3	2539	1750
9	2	3	2715	1880
10	2	3	7053	4134
11	2	3	6951	4608
12	2	3	4743	3080
13	2	4	6744	4652
14	2	4	9200	5917
15	2	4	8715	5398
16	2	4	8409	5064
17	3	5	10732	5307
18	3	5	8266	4255
19	3	5	5950	3220
20	3	6	11027	6464
21	3	6	13655	9169
22	3	7	9738	6062
23	3	7	14391	8157
24	3	7	11588	6874
25	4	8	8636	5339
26	4	8	10292	6347
27	4	8	10269	5981
28	4	8	11507	6326
29	4	9	4209	2426
30	4	9	2128	1349	(Fig.5F)
31	4	9	2056	1212
32	5	10	9996	6937
33	5	10	7387	5206
34	5	10	8448	5502
35	5	10	6083	3966
36	5	10	8272	6160
37	5	10	10333	6814
38	5	10	4151	2972
39	6	11	7860	5100
40	6	11	4247	2533
41	6	11	12545	6706
42	6	11	4621	2355
43	6	11	7638	3866
44	6	11	8403	3844
45	7	12	4979	3063
46	7	12	15627	11575
47	7	12	3378	2720
48	7	12	4209	3327
49	7	12	11982	9537	(Fig.5E)
50	8	13	14858	11476
51	8	13	6477	5024
52	8	13	9720	7843
53	8	13	4531	3690
54	8	13	5250	3718
55	9	14	3482	2899
56	9	14	9027	7603
57	9	14	7141	5812
58	9	14	8875	6636
59	10	15	3479	1437
60	10	15	7222	5727
61	11	16	2027	1663
62	11	16	3949	3331
63	12	17	928	850
64	13	18	1538	1371
65	13	18	1885	1725
66	13	18	2392	2124
67	14	19	2130	1948
68	14	19	1861	1739
69	14	19	2129	1949
70	14	19	2924	2444
71	14	19	2780	2468
72	14	19	1522	1270

## Sheet: WT+EGF
cell	day	coverslip	bursts detected	bursts analyzed
1	1	1	10722	7505
2	1	1	16606	9415
3	1	1	10478	6789
4	1	1	14381	7820
5	1	2	8487	6257
6	1	2	10521	7113
7	1	2	5986	4165
8	2	3	8322	5016
9	2	4	2793	2045
10	2	4	7951	5857
11	3	5	5211	2595
12	3	5	6798	3997
13	3	5	7951	4317
14	3	6	12950	8088
15	3	6	11710	7006
16	3	6	15681	9368
17	3	6	12174	7237
18	3	7	12569	6462
19	3	7	4998	2429
20	4	8	13745	8490
21	4	8	13216	7732
22	4	8	4003	2443
23	4	9	6080	3687
24	4	9	4589	2749
25	4	9	6536	3640
26	4	9	6195	3364
27	4	9	6981	4381
28	4	9	11023	7137
29	4	9	13030	9178
30	5	10	6958	4690
31	5	10	12779	9411
32	5	10	3538	2383
33	5	10	5582	3892
34	5	10	4551	3002
35	5	10	2821	1990
36	6	11	10567	6775
37	6	11	4078	2725
38	6	11	7687	5749

## Sheet: SS338,339DD
cell	day	coverslip	bursts detected	bursts analyzed
1	1	1	5351	3933
2	1	1	4982	3581
3	1	1	8291	6191
4	1	1	9135	6980
5	1	1	5235	3756
6	1	1	6875	4502
7	1	1	6929	5042
8	1	1	4296	3039
9	1	1	3282	2318
10	2	2	4292	3744
11	2	2	4763	4010
12	2	2	8271	7083
13	2	2	5102	4043
14	2	2	5209	4355
15	2	2	4781	3637
16	2	2	6786	5494

## Sheet: SS338,339AA
cell	day	coverslip	bursts detected	bursts analyzed
1	1	1	10486	7961
2	1	1	9519	7027
3	1	1	6938	5285
4	1	1	11053	7834
5	1	1	11189	7953
6	1	1	9204	7002
7	1	1	7932	5855
8	1	1	5455	3739
9	1	1	11131	8243
10	2	2	6205	5242
11	2	2	15303	11622
12	2	2	7763	6496
13	2	2	9093	7248
14	2	2	7553	5660
15	2	2	7830	5548
16	2	2	9319	6979
17	2	2	9187	7703
18	2	2	11689	9196
19	2	2	12775	10192
20	2	2	10983	7435

## Sheet: R401H
cell	day	coverslip	bursts detected	bursts analyzed
1	1	1	8816	5379
2	1	1	6349	3456
3	1	1	7773	5214
4	1	1	3518	1884
5	2	2	8312	6555
6	2	2	13661	19875
7	2	2	5709	5026
8	2	2	6825	5525
9	2	2	11651	9419
10	2	2	3187	2660
11	2	2	1675	1456
12	3	3	8996	7257
13	3	3	7414	5760
14	3	3	12554	9385
15	3	3	9322	7443
16	3	3	5155	4220
17	3	3	12767	6150

## Sheet: WT+AKT
cell	day	coverslip	bursts detected	bursts analyzed
1	1	1	6708	5398
2	1	1	5293	4215
3	1	1	6207	4530
4	1	1	5947	4557
5	1	1	6592	5189
6	1	1	4976	3298

## Sheet: WT+RAS
cell	day	coverslip	bursts detected	bursts analyzed
1	1	1	12478	9207
2	1	1	4406	3019
3	1	1	5813	4133
4	1	1	6138	4235
5	1	2	3192	2119
6	1	2	4671	2892
7	2	3	6942	5198
8	2	3	11226	7411
9	2	3	9342	6214
10	2	3	9029	5878
11	2	3	6383	4158

## Sheet: WT+RAS+EGF
cell	day	coverslip	bursts detected	bursts analyzed
1	1	1	3807	2506
2	1	1	2954	2259
3	1	1	5200	3421
4	1	2	8057	5275
5	1	2	3615	2547
6	1	2	5581	3645
7	1	2	5324	3569
8	1	2	6425	4577
9	1	2	3134	2253
10	1	2	3638	2549
11	1	2	8134	5703
12	2	3	3891	2430
13	2	3	3565	2683
14	2	3	5662	3692

## Sheet: BRAF
cell	day	coverslip	bursts detected	bursts analyzed
1	1	1	5060	3446
2	1	1	4780	3294
3	1	1	3645	2164
4	1	1	1806	1115
5	1	1	1650	1001
6	1	1	3181	1621
7	1	1	7487	4666
8	2	2	1696	1270
9	2	2	3336	2359	(Fig.6A)
10	2	2	2977	2197
11	2	2	3783	2845
12	2	2	5361	3942
13	2	2	1933	1378
14	2	2	1187	930
15	2	2	11719	7674
16	2	2	2851	2085
17	2	2	3211	2410
